# Supplementary material for: In Silico and In Vitro Inhibition of SARS-CoV-2 PLpro with Gramicidin D
Source: Int J Mol Sci. 2023 Jan 19;24(3):1955. doi: 10.3390/ijms24031955 (PMC9915632; doi:10.3390/ijms24031955)
Supplement: Supplementary file 1 [file ijms-24-01955-s001.zip]

Archive with 3 entries (3 files):
- Suppl Figure Captions.pdf
- Suppl. Figure 1.tif
- Suppl. Figure 2.tif
